# Supplementary material for: Generation of amine dehydrogenases with increased catalytic performance and substrate scope from ε-deaminating L-Lysine dehydrogenase
Source: Nat Commun. 2019 Aug 16;10:3717. doi: 10.1038/s41467-019-11509-x (PMC6697735; doi:10.1038/s41467-019-11509-x)
Supplement: Supplementary file 4 — Source Data [file 41467_2019_11509_MOESM4_ESM.xlsx]

## Sheet: Figure 3
Figure 3a							Figure 3b							Figure 3i-j
Time (h)	Conversion						Time (h)	Conversion						substrate	Conversion (%)
	20oC	30oC	20oC	20oC	20oC			pH 7.0	pH 8.0	pH 8.5	pH 9.0	pH 9.5			50 oC	30 oC	50 oC	30 oC	50 oC	30 oC	50 oC	30 oC	50 oC	30 oC
1	9.6	16.3	23.7	32.1	43.6		1	7.1	10.4	16.7	29.1	28.9		8a	>99	98	>99	96	98	93	86	79	84	35
2	15.3	27.7	42.4	53	65.2		2	16.9	23.8	33	59.4	56.4		13a	82	70	74	67	55	57	28	42	20	33
4	28.3	45.7	67.1	79.7	89		4	34.7	45.2	59.6	83.4	82.5		9a	98	89	98	87	95	70	92	53	89	34
8	46.3	63.9	83	94.1	91.2		8	60.9	71.3	82.6	95.4	95.5		17a	99	90	96	82	92	74	28	55	25	40
16	71.3	90.9	97.3	98.6	90.4		24	86.9	94.8	97.2	99.3	99.2		18a	99	92	97	81	96	67	68	52	58	28
20	78.4	94.7	98.4	98.8	89.2									19a	>99	96	99	92	98	78	93	32	47	24
24	81.6	96.5	98.8	99.3	95.4									21a	>99	>99	>99	>99	>99	>99	>99	>99	>99	>99
32	88.1	97.9	99.3	99.5	98.6
48	94.6	98.6	99.6	100	95.7									substrate	productivity (mM)
															50 oC	30 oC	50 oC	30 oC	50 oC	30 oC	50 oC	30 oC	50 oC	30 oC
														8a	10	9.8	29.9	28.8	49	47	64.5	59.3	84	35
														13a	9.8	8.5	27	23.7	20	33.5	22	38.3	20	37
														9a	9.8	8.9	29.4	26.1	47.5	35	69	39.8	89	34
														17a	9.9	9	28.8	24.6	46	37	21	41.3	25	40
														18a	9.9	9.2	29.1	24.3	48	33.5	51	39	58	28
														19a	10	9.6	29.7	27.6	49	39	69.6	24	47	24
														21a	10	10	30	30	50	50	75	75	>99	>99

## Sheet: Fig. 4, Suppl. 41, SuppTable 21
Figure 4 b	LE-AmDH-v1								Ch1-AmDH
	inhibitor [mM]	measurement 1 kapp [1/min]	measurement 2 kapp [1/min]	kapp Average [1/min]	Standarddev [1/min]	relative activity [%]	relative activity StDev [%]		inhibitor [mM]	measurement 1 kapp [1/min]	measurement 2 kapp [1/min]	kapp Average [1/min]	Standarddev [1/min]	relative activity [%]	relative activity StDev [%]
	0	5.07034	4.79172	4.93103	0.197016	100	3.99542		0	10.8578	12.0445	11.4511	0.839086	100	7.32753
	1	4.86718	4.74238	4.80478	0.0882466	97.4397	1.83664		0.3	9.27562	9.04488	9.16025	0.163156	79.9942	1.78113
	2.5	4.46666	4.50149	4.48408	0.024627	90.9358	0.549209		0.5	8.70207	8.51748	8.60978	0.130524	75.1871	1.516
	5	4.12419	4.05163	4.08791	0.0513062	82.9017	1.25507		0.7	7.14625	7.11988	7.13306	0.0186463	62.2913	0.261407
	7.5	3.61048	3.58146	3.59597	0.0205225	72.9253	0.570708		1	5.83571	5.23895	5.53733	0.421972	48.3561	7.6205
	10	3.41603	3.387	3.40151	0.0205225	68.9818	0.603333		2	3.73551	3.66627	3.70089	0.0489581	32.319	1.32287
	15	2.85007	2.84427	2.84717	0.00410449	57.7398	0.14416		3	3.00357	3.0827	3.04314	0.0559521	26.575	1.83863
	20	2.42343	2.45246	2.43794	0.0205225	49.4408	0.841794		4	2.37806	2.45718	2.41762	0.0559477	21.1125	2.31417
	25	2.16222	2.10418	2.1332	0.0410449	43.2607	1.9241		5	1.96831	1.84138	1.90485	0.0897565	16.6346	4.71201
									10	1.18857	1.18692	1.18775	0.00116567	10.3723	0.0981411
									25	0.61849	0.621127	0.619809	0.00186498	5.41264	0.300897
Figure 4 c and Figure S41	LE-AmDH-v1
	acetophenone [mM]	inhibitor 0 mM kapp [1/min]	inhibitor 5 mM kapp [1/min]	inhibitor 10 mM kapp [1/min]	1/acetophenone [1/mM]	inhibitor 0 mM 1/kapp [min]	inhibitor 5 mM 1/kapp [min]	inhibitor 10 mM 1/kapp [min]
	0	0	0	0
	2	1.72997	0.934183	0.65267	0.5	0.578045	1.07045	1.53217
	3.5	2.71133	1.7394	1.06	0.285714	0.368823	0.57491	0.943398
	5	3.2083	2.07596	1.64819	0.2	0.311691	0.481705	0.606727
	7	3.94118	2.70504	2.04765	0.142857	0.253731	0.36968	0.488364
	9	4.38783	3.3121	2.48801	0.111111	0.227903	0.301923	0.401928
	11	4.79987	3.47881	2.88118	0.0909091	0.208339	0.287455	0.34708
	13	4.98545	3.85626	2.94409	0.0769231	0.200584	0.259319	0.339663
	15	5.10183	4.01038	3.12652	0.0666667	0.196008	0.249353	0.319844
	18	5.36919	4.25887	3.32154	0.0555556	0.186248	0.234804	0.301065
	21	5.42895	4.20539	3.46623	0.047619	0.184198	0.23779	0.288498
Figure 4 d and Figure S41	Ch1-AmDH
	acetophenone [mM]	inhibitor 0 mM kapp [1/min]	inhibitor 0.2 mM kapp [1/min]	inhibitor 0.4 mM kapp [1/min]	1/acetophenone [1/mM]	inhibitor 0 mM 1/kapp [min]	inhibitor 0.2 mM 1/kapp [min]	inhibitor 0.4 mM 1/kapp [min]
	0	0	0	0
	2	4.83131	2.3946	1.51526	0.5	0.206983	0.417606	0.659953
	3.5	6.65701	4.08912	2.44453	0.285714	0.150218	0.244552	0.409076
	5	8.5167	5.19493	3.22949	0.2	0.117416	0.192495	0.309646
	7	9.76458	6.6468	4.34025	0.142857	0.102411	0.150448	0.230402
	9	10.8231	7.62533	5.45756	0.111111	0.0923949	0.131142	0.183232
	11	11.7602	9.33178	6.14413	0.0909091	0.0850323	0.107161	0.162757
	13	11.7505	9.27211	6.80227	0.0769231	0.0851026	0.10785	0.14701
	15	11.9593	9.86877	7.46479	0.0666667	0.0836169	0.10133	0.133962
	18	13.4306	11.078	7.87148	0.0555556	0.0744571	0.0902689	0.127041
	21	13.4063	10.9269	8.61708	0.047619	0.0745919	0.0915177	0.116049
	25	13.7947	11.7821	8.86853	0.04	0.0724915	0.0848747	0.112758
	30	13.6442	12.4344	9.15059	0.0333333	0.0732912	0.0804219	0.109283
Note: Figure 4e and Supplementary Figure S41 consist in a graphical/mathematical elaboration of the data above according to reference 43 (main manuscript)

## Sheet: Figure 5
	MD simulation (500 ps):						average	SD
distance H---C / Å	1	2	3	4	5	6
8c pro-S	6.15743	6.10404	5.81875	4.66542	5.20274	5.43467	5.56384	0.576781
8c pro-R	3.33393	3.12188	3.5558	3.57058	3.43884	3.11956	3.35676	0.202006
4c pro-S	5.52917	5.2646	4.30135	5.13186	5.43007	4.91109	5.09469	0.446008
4c pro-R	3.02235	3.02565	2.9687	2.94453	3.10128	3.02498	3.01458	0.0544428
3c pro-S	2.80444	3.02019	3.18035	2.87899	3.013	2.91632	2.96888	0.132044
3c pro-R	4.17953	3.75923	4.10165	4.87811	3.25049	5.10672	4.21262	0.690933
distance H---C / Å	under the distance threshold (3 Å).
8c pro-S	n.m.	2.959	n.m.	n.m.	2.975	2.934	2.956	0.020664
8c pro-R	2.95733	2.915	2.82941	2.91567	2.909	2.88756	2.90233	0.0422942
4c pro-S	2.913	n.m.	2.967	n.m.	n.m.	2.927	2.93567	0.0280238
4c pro-R	2.88623	2.89821	2.9283	2.88289	2.9398	2.91485	2.90838	0.0231054
3c pro-S	2.80095	2.89026	2.84745	2.81362	2.86426	2.86656	2.84718	0.03402
3c pro-R	n.m.	2.99	2.9602	n.m.	2.9364	n.m.	2.9622	0.0268559
% of time under threshold
8c pro-S	0	1.23457	0	0	1.23457	1.23457	0.617284	0.676201
8c pro-R	7.40741	41.9753	54.321	25.9259	30.8642	22.2222	30.4527	16.2601
4c pro-S	1.23457	0	1.23457	0	0	1.23457	0.617284	0.676201
4c pro-R	64.1975	51.8519	79.0123	69.1358	43.2099	58.0247	60.9053	12.7266
3c pro-S	98.7654	56.7901	60.4938	77.7778	48.1481	81.4815	70.5761	18.7625
3c pro-R	0	1.23457	12.3457	0	12.3457	0	4.32099	6.23426
n.m.: non mesurable due to the fact that its corresponding MD simulation showed 0.0 % of the simulation time under the given distance threshold.

## Sheet: Supplementary Table 17
Table S17	Measurment 1	Measurment 2	Measurment 3	Average	STDEV
	T oC
	65	65.6	65.9	65.5	0.458258
	66.8	66.9	67.1	66.9333	0.152753
	66.6	66.7	67	66.7667	0.208167
	66.2	66.4	67	66.5333	0.416333
	67.1	67	67.3	67.1333	0.152753
	66.1	66.2	66.4	66.2333	0.152753

## Sheet: Supplementary Figure 24
Figure S24
Number	Sample
1	Marker
2	LysEDH WT
3	F173A
4	F173G
5	F172A/F173G
6	F172G/F173G
7	F172G/F173A
8	F172A/F173A
9	R242M/F173A
10	R242W/F173A
11	V130A/F173V
12	V130G/F173V
13	V130A/F173A
14	V130G/F173A
15	FDH
16	FDH
17	FDH
18	FDH
19	Marker
20	R242M/F173V
21	R242M

## Sheet: Supplementary Figure 36
Figure S36	incubation temperature	incubation time [days]	Batch A-1 relative activity	Batch B-1 relative activity	Batch B-2 relative activity
	4 °C	0	1	1	1
		1	1.01048	0.994974	1.00259
		2	1.0273	1.02385	0.996753
		3	1.02953	0.978887	1.0005
		4	1.02912	0.989797	0.985626
		5	1.0234	0.983194	0.990153
		6	1.03303	0.979922	0.952954
		7	1.03303	0.961381	1.00951
	incubation temperature	incubation time [days]	Batch A-1 relative activity	Batch B-1 relative activity
	room temp	0	1	1
		0.25	1.01007	0.982229
		1	1.01678	1.0126
		2	1.00983	0.975019
		3	1.00772	0.947658
		4	0.999891	0.974644
		5	1.01887	0.946658
		6	0.980358	0.930844
		7	0.98942	1.01155
	incubation temperature	incubation time [days]	Batch A-1 relative activity	Batch B-1 relative activity	Batch B-2 relative activity	Batch C-2 relative activity
	40 °C	0	1	1	1	1
		1	1.01048	1.05117	0.969381	0.99237
		2	0.946714	0.921303	0.889569	0.967605
		3	0.960741	0.902429	0.878268	0.939219
		4	0.973474	0.866951	0.820062	0.915551
		5	0.915227	0.906305	0.816828	0.924788
		6	0.932218	0.864861	0.779865	0.922965
		7	0.910697	0.741621	0.769056	0.919158
	incubation temperature	incubation time [days]	Batch A-1 relative activity	Batch B-1 relative activity	Batch A-2 relative activity	Batch B-2 relative activity	Batch C-2 relative activity
	50 °C	0	1	1	1	1	1
		1	1	0.923905	1	0.901052	1
		2	0.970775	0.936496	0.983765	0.858119	0.841547
		3	1.03063	0.888968	1.02204	0.86598	0.94931
		4	0.996847	0.830693	0.959971	0.809714	0.959253
		5	0.93007	0.680001	0.817861	0.754095	0.794485
		6	0.856712	0.464604	0.876613	0.665331	0.734866
		7	0.821606	0.283016	0.789959	0.52795	0.834725
	incubation temperature	incubation time [days]	Batch B-1 relative activity	Batch D relative activity
	60 °C	0	1	1
		0.5	1	1
		2	0.94455	0.913123
		5	0.860615	0.876409
		24	0.661983	0.729916
		48	0.562644	0.656773
		72	0.388699	0.532148

## Sheet: Suppl. Figure 37 & Table 18
Figure S37	LE-AmDH-v1				Ch1-AmDH
	NADH [µM]	measurement 1 kobs [1/min]	measurement 2 kobs [1/min]		NADH [µM]	measurement 1 kobs [1/min]	measurement 2 kobs [1/min]
	0	0	0		0	0	0
	25	2.49821	2.51209		15	6.83962	8.12874
	35	2.84222	3.04323		25	8.68778	8.05373
	50	3.60124	3.99441		35	9.66087	10.2564
	70	3.97802	4.34941		50	11.544	10.8974
	90	4.33569	4.47948		70	12.1251	11.6203
	110	4.69062	5.01334		90	13.2172	12.5341
	130	5.01553	5.15696		110	14.1273	13.7411
	150	5.17115	5.17322		130	15.0514	13.8571
	180	5.35135	5.577		150	14.0713	13.8775
	210	5.53155	5.53906		180	14.5123	14.3685
	240	5.49878	5.96993		210	14.4353	13.5502
	270	5.63257	5.95909		240	15.5064	13.7275
					270	15.6534	13.8298

## Sheet: Supplementary Figure 38
Figure S38	LE-AmDH-v1 60 °C				LE-AmDH-v1 50 °C				LE-AmDH-v1 40 °C
	acetophenone [mM]	measurement 1 kapp [1/min]	measurement 2 kapp [1/min]		acetophenone [mM]	measurement 1 kapp [1/min]	measurement 2 kapp [1/min]		acetophenone [mM]	measurement 1 kapp [1/min]	measurement 2 kapp [1/min]
	0	0	0		0	0	0		0	0	0
	2	1.87297	1.70724		2	1.70369	1.51484		2	0.981017	0.836805
	3.5	2.61834	2.49583		3.5	2.17603	2.12999		3.5	1.47244	1.59257
	5	3.16713	3.25189		5	2.79035	2.81018		5	1.87467	1.71413
	7	3.89611	4.02693		7	3.47565	3.29254		7	2.39339	2.32015
	9	4.48039	4.58246		9	3.91795	3.69361		9	2.86661	2.76939
	11	4.72885	4.80738		11	4.34661	4.27082		11	3.18148	3.12701
	13	5.23941	5.26265		13	4.66059	4.56349		13	3.39989	3.19395
	15	5.19026	5.69623		15	4.56776	4.37651		15	3.64196	3.44411
	18	5.28582	5.4957		18	5.07013	5.17322		18	3.78028	3.74184
	21	5.608	5.69623		21	5.18207	5.29517		21	3.97321	3.88982
	25	5.51244	5.68268		25	5.32678	5.23826		25	4.22256	4.08185
	30	5.64622	5.80192		30	5.43872	5.62578		30	4.07331	4.23864

## Sheet: Supplementary Figure 39
Figure S39	LE-AmDH-v1 60 °C
	benzaldehyde [mM]	measurement 1 kapp [1/min]	measurement 2 kapp [1/min]
	0	0	0
	1	7.29127	7.29415
	1.5	10.0795	10.4985
	2	11.1035	12.0269
	3	15.7052	16.7702
	4	19.1103	19.6162
	5	23.9218	21.8614
	6	23.4776	23.9168
	7	23.8601	28.2279
	8	26.71	29.1344
	10	28.9553	33.3612
	12	29.4118	32.4969
	15	29.3501	32.5285

## Sheet: Supplementary Figure 40
Figure S40	Ch1-AmDH 60 °C				Ch1-AmDH 50 °C				Ch1-AmDH 40 °C
	acetophenone [mM]	measurement 1 kapp [1/min]	measurement 2 kapp [1/min]		acetophenone [mM]	measurement 1 kapp [1/min]	measurement 2 kapp [1/min]		acetophenone [mM]	measurement 1 kapp [1/min]	measurement 2 kapp [1/min]
	0	0	0		0	0	0		0	0	0
	2	5.21547	4.77359		2	2.89126	2.96645		2	1.47861	1.38127
	2.5	6.25856	5.25095		2.5	3.3393	3.21876		2.5	1.71046	1.27213
	3.5	7.53968	6.71712		3.5	4.24238	3.98936		3.5	1.98169	1.71209
	5	8.44276	8.12192		5	4.87244	4.7054		5	2.51101	2.21003
	7	9.51386	8.93343		7	5.60751	5.67375		7	2.83035	2.80346
	9	11.509	10.5224		9	6.50359	6.75804		9	3.4078	3.15474
	11	12.1741	11.6953		11	7.18965	7.62411		11	3.82338	3.59129
	13	12.7061	11.9681		13	7.88971	7.76049		13	4.00712	3.75841
	15	12.7972	11.8862		15	8.30275	7.97872		15	4.41395	4.00397
	18	13.4202	13.0796		18	8.40776	8.44244		18	4.64143	4.77816
	21	14.7573	13.4138		21	9.9619	9.21985		21	4.97827	4.82591
	25	14.6313	13.4411		25	9.63287	9.71085		25	5.232	5.24881
	30	16.6475	15.0164		30	10.991	10.6246		30	5.63884	5.8593
